# Supplementary material for: Economic Evaluation of Pharmacopuncture for Adhesive Capsulitis Alongside a Pilot Pragmatic Randomized Controlled Trial Comparing Pharmacopuncture and Physical Therapy
Source: Healthcare (Basel). 2026 Feb 27;14(5):605. doi: 10.3390/healthcare14050605 (PMC12985154; doi:10.3390/healthcare14050605)
Supplement: Supplementary file 1 [file healthcare-14-00605-s001.zip]

Archive with 2 entries (2 files):
- Checklist S1.pdf
- Tables S1-S4.pdf
